# Supplementary material for: MiR-3529-3p from PDGF-BB-induced cancer-associated fibroblast-derived exosomes promotes the malignancy of oral squamous cell carcinoma
Source: Discov Oncol. 2023 Sep 5;14:166. doi: 10.1007/s12672-023-00753-9 (PMC10480386; doi:10.1007/s12672-023-00753-9)
Supplement: Supplementary file 7 — Supplementary file7 (XLSX 76 KB) [file 12672_2023_753_MOESM7_ESM.xlsx]

## Sheet: Sheet 1
Only miRDB
